# Supplementary material for: Metabolomic and Lipidomic Signatures of Metabolic Syndrome and its Physiological Components in Adults: A Systematic Review
Source: Sci Rep. 2020 Jan 20;10:669. doi: 10.1038/s41598-019-56909-7 (PMC6971076; doi:10.1038/s41598-019-56909-7)
Supplement: Supplementary file 1 — Supplementary Information [file 41598_2019_56909_MOESM1_ESM.xlsx]

## Sheet: Title&authors
METABOLOMIC AND LIPIDOMIC SIGNATURES OF METABOLIC SYNDROME AND ITS PHYSIOLOGICAL COMPONENTS IN ADULTS: A SYSTEMATIC REVIEW
Stéphanie Monnerie1, Blandine Comte1, Daniela Ziegler2, José A. Morais3, Estelle Pujos-Guillot1,4*, Pierrette Gaudreau5,6.
1Université Clermont Auvergne, INRA, UNH, Mapping, F-63000 Clermont Ferrand, France; 2Centre Hospitalier de l’Université de Montréal (CHUM), Montréal, Canada; 3Département de Gériatrie, Université McGill, Montréal, Canada; 4Université Clermont Auvergne, INRA, UNH, Plateforme d’Exploration du Métabolisme, MetaboHUB Clermont, F-63000 Clermont-Ferrand, France; 5Centre de Recherche du CHUM; 6Départem…

## Sheet: Table S1a
Table S1a: List of metabolites significantly different between MetS cases and controls
	Reference	Caimi_2012	Capel_2018	James-Todd_2016	Kulkarni_2013	Ntzouvani_2017	Olszanecka_2016		Ramakrishanan_2018	Shim_2019	Surowiec_2018	Tremblay-Franco_2015		Wiklund_2014
	Biofluid / sample	Blood / blood	Plasma / MeOH extract	Urine / SPE fraction	Plasma / lipid fraction	Plasma / TCA extract + polar fraction	Serum / serum		Urine / lipid fraction	Urine / IsoPr-ACN-water extract	Plasma / water-MeOH extract and lipid fraction	Plasma / lipid fraction		Serum / serum
	Fasting status (yes/no)	yes	yes	yes	NA	yes	yes		yes	yes	yes	yes		yes
	Analytical approach	-	non-targeted	targeted	targeted	targeted	-		targeted	targeted		targeted		non-targeted
	Analytical platform (NMR, LC/MS, GC/MS…) - approach	Targeted nitric oxide by a metabolomic micromethod	UPLC/MS-MS - metabolomics	LC/MS-MS - metabolomics	LC/MS-MS - lipidomics	GC/MS-MS + LC/MS-MS - metabolomics	MEIA kits, Abbott - Targeted metabolomics		LC/MS-MS - lipidomics	GC/MS - metabolomics	LC/MS+ GC/MS - metabolomics and lipidomics	GC/MS - lipidomics		RMN - metabolomics
	Statistical method (covariates in fully adjusted model)	Student's t test	ANOVA (dairy consumption), p< 0.05, q-value <0.1	Logistic regression	Polygenic regression (Age, age², sex/gender, age x sex/gender interaction, and age² x sex/gender interactions), correction for multiple testing using Li and Ji method.	Mann Whitney U test	Student's t test, p<0.05		Wilcoxon Rank Sum test, p<0.05	Wilcoxon Rank Sum test, p<0.05	Linear regression, p-value < 7.5E-4 after correction for multiple testing	Kruskal-Wallis test; False discovery rate adjusted p-value		ANCOVA (Age, fat mass and WC); false discovery adjusted p<5E-4
	Sex/Gender	W	M+W	M+W	M+W	M	pre-menauposal W	post-menauposal W	M+W	M+W	M+W	M	W	W
Metabolites Family	Metabolites
Amines	caffeine										+
	linoleoyl ethanolamide		+
Amino acids and derivatives	1-methylguanidine		+
	1-methylhistidine		+
	1-methylimidazoleacetate		+
	2-aminoadipate		+
	2-aminoheptanoate		+
	2-hydroxy-3-methylvalerate		+
	2-hydroxybutyrate/2-hydroxyisobutyrate		+
	3-(4-hydroxyphenyl)lactate		+
	3-hydroxyisobutyrate		+
	3-hydroxyphenylacetatoylcarnitine		+
	3-methyl-2-oxobutyrate		-
	3-methylglutaconate		+
	4-acetamidobutanoate		+
	4-guanidinobutanoate		+
	4-hydroxyphenylpyruvate		-
	5-hydroxylysine		+
	5-methylthioadenosine		+
	5-oxoproline		+
	acisoga		+
	alanine		+			+					+
	alpha-hydroxyisocaproate		+
	alpha-hydroxyisovalerate		+
	anthranilate		+
	asparagine		-
	aspartic acid		+			+
	beta-alanine		+
	creatine		+
	creatinine		+
	cystathionine		+
	cysteine sulfinic acid		+
	cysteine-glutathione disulfide		-
	cystine		-
	D-pyroglutamic acid									+
	ethylmalonate		+
	gamma-aminobutyric acid (GABA)									+
	gamma-carboxyglutamate		+
	gentisate		-
	glutamate		+			+				-
	glutamine		-
	homoarginine		+
	hypotaurine		-
	imidazole propionate		+
	indoleacetylglutamine		+
	indolelactate		+
	isoleucine		+			+								+
	isovalerate		+
	isovalerylcarnitine		+
	kynurenate		+
	kynurenine		+			+
	leucine		+			+								+
	lysine		+								+
	methionine sulfone		+
	methionine sulfoxide		+
	myo-inositol		+
	N6,N6,N6-trimethyllysine		+
	N6-acetyllysine		+
	N-acetyl-1-methylhistidine		+
	N-acetylalanine		+
	N-acetyl-cadaverine		+
	N-acetylcitrulline		+
	N-acetylglutamate		+
	N-acetylglutamine		+
	N-acetylglycine		-
	N-acetylkynurenine		+
	N-acetylleucine		-
	N-acetylmethionine		-
	N-acetylmethionine sulfoxide		+
	N-acetylphenylalanine		+
	N-acetylproline		+
	N-acetylserine		+
	N-acetyltaurine		+
	N-acetylthreonine		+
	N-acetyltryptophan		+							-
	N-acetyltyrosine		+
	N-alpha-acetylornithine		+
	N-formylphenylalanine		+
	N-methyltaurine		+
	N-palmitoylglycine		+
	ornithine		+
	phenol sulfate		+
	phenylacetate		-
	phenylalanine		+			+
	phenyllactate		+
	proline		+
	S-adenosylhomocysteine (SAH)		+
	tigloylglycine		-
	tiglylcarnitine		+
	Total cysteine					+
	trans-4-hydroxyproline		+
	trimethylamine N-oxide					+
	tryptophan		+			+
	tyrosine		+			+					+
	valine		+			+					+
	xanthurenate		+
Bile acids	deoxycholate		+
	glycochenodeoxycholate		+
	glycodeoxycholate		+
	glycohyocholate		-
	glycolithocholate		+
	glycoursodeoxycholate		+
	taurodeoxycholate		+
Carbohydrates and derivatives	3-phosphoglycerate		+
	arabitol/xylitol		+
	arabonate/xylonate		+
	erythronate		+
	glucose		+
	glucuronate		+
	lactate		+
	mannitol/sorbitol		+
	mannose		+
	N-acetylneuraminate		+
	ribitol		+
	ribonate		+
	sorbitol										+
Carnitines	2-methylmalonylcarnitine		+
	3-hydroxybutyrylcarnitine		+
	acetylcarnitine (C2)		+
	L-carnitine		+
	hexanoylcarnitine (C6)		+
	linoleoylcarnitine (C18:2)		+
	malonylcarnitine		+
	oleoylcarnitine (C18:1)		+
	palmitoylcarnitine (C16)		+
	pimeloylcarnitine/3-methyladipoylcarnitine (C7)		-
	propionylcarnitine (C3)		+
	stearoylcarnitine (C18)		+
	succinylcarnitine (C4)		+
	valeryl-carnitine										+
Cholesterol and oxysterols	4-beta-hydroxycholesterol											-	-
	4-beta-hydroxycholesterol/TC											-	-
	4-alpha-hydroxycholesterol											+	+
	5,6-alpha-epoxycholesterol												-
	5,6-alpha-epoxycholesterol/TC												-
	7-alpha-hydroxy-3-oxo-4-cholestenoate (7-Hoca)		+
	7-alpha-hydroxycholesterol												+
	7-alpha-hydroxycholesterol/TC												+
	cholestanetriol												+
	cholestanetriol/TC												+
	25-hydroxycholesterol												+
	25-hydroxycholesterol/TC												+
	4-alpha-hydroxycholesterol/TC												+
	7-beta-hydroxycholesterol												+
	7-beta-hydroxycholesterol/TC												+
	7-oxo-cholesterol												+
	7-oxo-cholesterol/TC												+
	cholesterol		+
Cofactors and Vitamins	bilirubin (E,E)		-
	bilirubin (E,Z or Z,E)		-
	gamma-CEHC		-
	N1-methyl-2-pyridone-5-carboxamide		+
	pantothenate		+
	quinolinate		+
Eicosanoids	5-HEPE		+
	5-HETE		+
	5-KETE		+
	13-HODE + 9-HODE		+
	leukotriene B4		+
	leukotriene B5		+
Fatty acids	2-hydroxyadipate		+
	3-carboxy-4-methyl-5-propyl-2-furanpropanoate		+
	3-hydroxy-3-methylglutarate		+
	adrenate (22:4n6)		+
	arachidonate (20:4n6)		+
	caprate (10:0)		-
	caproate (6:0)		+
	dihomo-linoleate (20:2n6)		+
	dihomo-linolenate (20:3n3 or n6)		+
	docosadienoate (22:2n6)		+
	docosapentaenoate (n6 DPA; 22:5n6)		+
	docosatrienoate (22:3n3)		+
	dodecanedioate		-
	eicosapentaenoate (EPA; 20:5n3)		+
	glutarate (pentanedioate)		+
	hexadecanoic acid		+
	laurate (12:0)		-
	Monounsaturated fatty acids													+
	octadecanedioate		-
	Omega-6 fatty acids/ total fatty acids (%)													-
	Omega-7, omega-9 fatty acids													+
	Omega-7, omega-9/total fatty acids (%)													+
	palmitate (16:0)		+
	pimelate (heptanedioate)		+
	Total fatty acids													+
	Linoleic acid													+
Glycerolipids	DG(20:4)		+
	DG(20:3)		+
	DG(20:5)		+
	DG(18:3)		+
	DG(18:2)		+
	DG(14:0)		+
	DG(16:1)		+
	DG(16:0)		+
	DG(18:1)		+
	DG(34:1)										+
	DG(36:2)										+
	DG(18:1/18:2)		+
	DG(16:0/18:2)		+
	TG(40:0)										+
	TG(40:1)										+
	TG(42:0)										+
	TG(42:1)										+
	TG(44:0)										+
	TG(44:1)										+
	TG(44:2)										+
	TG(44:3)										+
	TG(45:1)										+
	TG(46:0)										+
	TG(46:1)										+
	TG(46:2)										+
	TG(46:3)										+
	TG(46:4)										+
	TG(47:0)										+
	TG(47:2)										+
	TG(48:0)										+
	TG(48:1)										+
	TG(48:2)										+
	TG(48:3)										+
	TG(48:4)										+
	TG(49:2)										+
	TG(49:3)										+
	TG(50:0)										+
	TG(50:1)										+
	TG(50:2)										+
	TG(50:3)										+
	TG(50:4)										+
	TG(50:5)										+
	TG(51:1)										+
	TG(51:2)										+
	TG(52:0)										+
	TG(52:1)										+
	TG(52:2)										+
	TG(52:3)										+
	TG(52:4)										+
	TG(52:5)										+
	TG(52:6)										+
	TG(53:1)										+
	TG(53:2)										-
	TG(53:3)										-
	TG(53:5)										+
	TG(54:0)										+
	TG(54:1)										+
	TG(54:2)										+
	TG(54:5)										+
	TG(54:6)										+
	TG(54:7)										+
	TG(54:8)										+
	TG(55:1)										+
	TG(55:2)										+
	TG(55:3)										+
	TG(56:0)										+
	TG(56:1)										+
	TG(56:2)										+
	TG(56:3)										+
	TG(56:6)										+
	TG(56:7)										+
	TG(56:8)										+
	TG(56:9)										+
	TG(57:2)										+
	TG(57:3)										+
	TG(58:1)										+
	TG(58:10)										+
	TG(58:2)										+
	TG(58:3)										+
	TG(58:4)										+
	TG(58:8)										+
	TG(58:9)										+
	TG(60:12)										+
	TG(60:2)										+
	TG(60:3)										+
	TG(60:4)										+
	TG/phosphoglycerides													+
Glycerophospholipids	docosahexaenoylcholine		-
	glycerol 3-phosphate		+
	glycerophosphoethanolamine		+
	glycerophosphoglycerol		+
	LPC(18:2)										-
	PA(16:0)		+
	PC(16:0)		+
	PC(16:0/16:1)		+
	PC(16:0/18:0)		+
	PC(16:0/18:1)		+
	PC(16:0/18:3n6)		+
	PC(16:0/20:4n6)		+
	PC(P-16:0/16:0)		-
	PC(P-16:0/16:1)		-
	PC(P-16:0/18:1)		-
	PC(P-16:0/18:2)		-
	PC(16:1)		+
	PC(18:0)		+
	PC(18:0/18:1)		+
	PC(18:0/20:4)		+
	PC(18:1/18:2)		-
	PC(18:2)		-
	PC(18:2/18:2)		-
	PC(18:2/18:3)		-
	PC(30:0)				+
	PC(31:0)										-
	PC(32:0)				+
	PC(32:1)				+
	PC(32:2)				+
	PC(O-34:1)										-
	PC(34:2)								+
	PC(O-34:2)										-
	PC(O-34:4)										-
	PC(O-36:2)										-
	PC(36:4)				+
	PC(36:5)				+
	PC(38:3)				+						+
	PC(39:6)				-
	PC(40:7)				-
	PE(16:0)		+
	PE(P-16:0)		+
	PE(16:0/18:1)		+
	PE(16:0/18:2)		+
	PE(16:0/20:4)		+
	PE(18:0)		+
	PE(18:0/18:1)		+
	PE(18:0/18:2)		+
	PE(P-18:0/18:2)		-
	PE(18:0/20:4)		+
	PE(P-18:1)		+
	PE(18:1(9Z)/0:0)										-
	PE(38:4)										+
	PE(O-38:5)										-
	PG(16:0)		+
	PG(36:3)										-
	PI(16:0)		+
	PI(16:0/18:1)		+
	PI(16:0/18:2)		+
	PI(16:0/20:4)		+
	PI(18:0)		+
	PI(18:0/20:4)		+
	PI(20:4)		+
	PI(36:4)										+
	SM(d17:1/16:0, d18:1/15:0, d16:1/17:0)		-
	SM(d18:1/17:0, d17:1/18:0, d19:1/16:0)		-
	SM(d18:2/23:0, d18:1/23:1, d17:1/24:1)		-
	Total LPC				+
Glycolysis related metabolites	aconitate [cis or trans]		+
	alpha-ketoglutaric acid										+
	lactic acid										+
	malate		+
	pyruvate										+
	succinate		+
Imidazoles	allantoin		+
Lipid	lactosyl-N-palmitoyl-sphingosine (d18:1/16:0)		-
Nitric oxides	Nitric oxides	+
Organic acids	2-oxobutyric acid										+
	malonate		-
Organonitrogen Compoinds	choline		+
Peptides	bradykinin		+
	bradykinin, hydroxy-pro(3)		-
	gamma-glutamyl-2-aminobutyrate		+
	gamma-glutamylalanine		+
	gamma-glutamyl-epsilon-lysine		+
	gamma-glutamylglutamate		+
	gamma-glutamylglycine		+
	gamma-glutamylhistidine		+
	gamma-glutamylisoleucine		+
	gamma-glutamylleucine		+
	gamma-glutamylphenylalanine		+
	gamma-glutamylthreonine		+
	gamma-glutamyltryptophan		+
	gamma-glutamyltyrosine		+
	gamma-glutamylvaline		+
	histidylalanine		+
	N-acetylcarnosine		+
	oxidized cysteine-glycine		-
	prolylglycine		+
Phtalates	mono-(3-carboxypropyl) phthalate			+
Purines and derivatives	7-methylguanine		+
	N1-methylinosine		+
	N2,N2-dimethylguanosine		+
	N6-carbamoylthreonyladenosine		+
	N6-methyladenosine		+
	xanthine		+
	xanthosine		+
Pyrimidines and derivatives	2'-deoxyuridine		-
	3-aminoisobutyrate		-
	N4-acetylcytidine		+
	orotate		+
	orotidine		+
Sphingolipids	Cer(d18:0/22:0)										+
	Cer(d18:0/24:0)										+
	glycosyl-N-palmitoyl-sphingosine (d18:1/16:0)		-
	N-palmitoyl-sphingosine (d18:1/16:0)		+
	SM(d18:0/16:1)										-
	SM(d18:0/17:0)										-
	SM(d18:1/16:0)										-
	sphinganine-1-phosphate		+
	sphinganine		+
	sulfatide(d18:1/22:1)										+
Steroids	5alpha-androstan-3alpha,17beta-diol 17-glucuronide		+
	5alpha-androstan-3beta,17beta-diol disulfate		+
	5alpha-pregnan-3beta,20alpha-diol disulfate		-
	5alpha-pregnan-3beta,20alpha-diol monosulfate (2)		-
	5alpha-pregnan-3beta,20beta-diol monosulfate (1)		-
	androstenediol (3beta,17beta) disulfate		+
	cortisone		-
	Free testosterone						+	+
	Log free testosterone						+	+
	pregnanediol-3-glucuronide		-
	pregnenolone sulfate		-
	Total testosterone (TC)						+	+
Ureas	3-ureidopropionate		+
	urate		+
	uric acid										+
LC/MS = liquid chromatography mass spectrometry; GC/MS = gaz chromatography mass spectrometry; NMR = nuclear magnetic resonance; W = women; M = men; NA = no-available values
+	= metabolite up modulated in cases compared to controls
-	= metabolite down modulated in cases compared to controls
The LIPID MAPS abbreviations (PC, PE, etc.) are used. Side chains are indicated within parentheses in the 'Headgroup(sn1/sn2/sn3)' format, if available.
PC = phosphatidylcholines; LPC = lysophosphatidylcholines; SM = sphingomyelines; PE = phosphatidylethanolamines; PI = phosphatidylinositols; PA = phosphatidic acids; PG = phosphatidylglycerols; DG = diglycerides ; TG = triglycerides; Cer = ceramide;
The 'O-' prefix is used to indicate the presence of an alkyl ether substituent e.g. PC(O-16:0/18:1(9Z)), whereas the 'P-' prefix is used for the 1Z-alkenyl ether (Plasmalogen) substituent e.g. PC(P-16:0/18:1(9Z)).
‘Extract’ refers to direct protein precipitation/extraction on raw biological materials; ‘fraction’ refers a separation of biological materials into polar and lipid fractions. ACN: acetonitrile; IsoPr: isopropanol; MeOH: methanol; SPE: solid phase extraction; TCA: trichloroacetic acid.

## Sheet: Table S1b
Table S1b: List of metabolites significant for MetS prediction
	Reference	Antonio_2015	Pujos-Guillot_2017
	Biofluid / sample	Serum / lipid fraction	Serum / MeOH extract
	Fasting status (yes/no)	yes	yes
	Analytical approach	targeted lipidomics	non-targeted metabolomics
	Analytical platform (NMR, LC/MS, GC/MS…)	LC/MS + GC/MS	LC/MS
	Statistical method (covariates in fully adjusted model)	Logistic regression (unadjusted or adjusted for age, study center, alcohol intake, current smoking status, physical activity, general health)	Two-way ANOVA, p<0.05 (BMI)
	Sex/Gender	M	M
Metabolites Family	Metabolites
Amino acids and derivatives	alanine		+
	creatinine		-
	glutamic acid		+
	guanidinopropionic acid		+
	N,N-dimethylglycine		+
	phenylalanine		-
	threonine		+
	tyrosine		+
Carbohydrates and derivatives	deoxyglucose phosphate		-
	deoxyglucose		-
Carnitines	L-carnitine		+
	acetylcarnitine		+
Fatty acids and derivatives	oleic acid		+
Glycerophospholipids	alpha-glycerophosphocholine		-
	phosphatidylcholine derivative		+
Peptides	glutamyl-threonine		-
Steroids	Total testosterone	+
	Free testosterone	+
	estradiol/testosterone	-
LC/MS = liquid chromatography mass spectrometry; GC/MS = gaz chromatography mass spectrometry; NMR = nuclear magnetic resonance; M = men
+	= metabolite up modulated in cases compared to controls
-	= metabolite down modulated in cases compared to controls
‘Extract’ refers to direct protein precipitation/extraction on raw biological materials; ‘fraction’ refers a separation of biological materials into polar and lipid fractions.MeOH: methanol.

## Sheet: Table S2
Table S2: List of metabolites significantly correlated to MetS criteria
Publication	Biofluid / sample	Sex/ Gender	Fasting status (yes/no)	Analytical approach	Analytical platform (NMR, LC/MS, GC/MS…)	Statistical method	Cofactors	Metabolites families	Metabolites	BMI	WC	Fasting glucose	HDL-C	TG	SBP	DBP
										coef/beta	coef/beta	coef/beta	coef/beta	coef/beta	coef/beta	coef/beta
Barrea_2018	Serum / MeOH extract	M+W	yes	targeted metabolomics	LC/MS	Pearson correlation p<0.05	gender, BMI, smoking, physical activity and total energy intake	Aminoxides	trimethylamine-N-oxide (TMAO)				-	+	+
Blouin_2005	Plasma / NA	M	yes	targeted lipidomics	GC/MS +LC/MS	Spearman correlation	age	Steroids	testosterone			-	+	-		-
	plasma	M	yes	targeted	GC/MS and LC/MS	Spearman correlation	age	Steroids	DHEA-S						+
	plasma	M	yes	targeted	GC/MS and LC/MS	Spearman correlation	age	Steroids	testosterone	-	-
Caimi_2012	Blood / blood	M+W	yes	targeted metabolomics	Nitric oxide measured by a micromethod	Linear regression p<0.05	-	Nitric oxides	Nitric oxides					+
Cheng_2012 (Framingham Heart Study (FHS), USA)	Plasma / MeOH-ACN-formic acid extract	M+W	-	semi-targeted metabolomics	HILIC LC/MS	Linear regression	Age and sex/gender	Amino acids and derivatives	alanine	+	+	+	-	*	+	+
	plasma		-	semi-targeted	HILIC	Linear regression			aminoisobutyric acid					*
	plasma		-	semi-targeted	HILIC	Linear regression			anthranilic acid			-		*	+	+
	plasma		-	semi-targeted	HILIC	Linear regression			arginine					*
	plasma		-	semi-targeted	HILIC	Linear regression			asparagine	-	-		+	*	-	-
	plasma		-	semi-targeted	HILIC	Linear regression			betaine					*
	plasma		-	semi-targeted	HILIC	Linear regression			glutamate	+	+	+	-	*	+
	plasma		-	semi-targeted	HILIC	Linear regression			aspartate			-
							Age and sex/gender + BMI		glutamate				-	*	+	+
							Age and sex/gender		glutamate	+			-	*	+	+
							Age and sex/gender + BMI		glutamine				+	*	-	-
							Age and sex/gender		glutamine				+	*	-	-
							Age and sex/gender + BMI		glutamine/glutamate ratio				+	*	-	-
							Age and sex/gender		glutamine/glutamate ratio	-			+	*	-	-
	plasma		-	semi-targeted	HILIC	Linear regression			citrulline	-	-
	plasma		-	semi-targeted	HILIC	Linear regression			creatine	+	+
	plasma		-	semi-targeted	HILIC	Linear regression			creatinine
	plasma		-	semi-targeted	HILIC	Linear regression			dimethylglycine	+	+		-
	plasma		-	semi-targeted	HILIC	Linear regression			gamma-aminobutyric acid (GABA)			+
	plasma		-	semi-targeted	HILIC	Linear regression			glutamine/isoleucine ratio	-	-		+	*	-	-
	plasma		-	semi-targeted	HILIC	Linear regression			glutamine/leucine ratio	-	-		+	*	-	-
	plasma		-	semi-targeted	HILIC	Linear regression			glutamine/valine ratio	-	-		+	*	-	-
	plasma		-	semi-targeted	HILIC	Linear regression			glycine	-	-			*	-	-
	plasma		-	semi-targeted	HILIC	Linear regression			histidine					*		+
	plasma		-	semi-targeted	HILIC	Linear regression			isoleucine	+	+		-	*	+	+
	plasma		-	semi-targeted	HILIC	Linear regression			leucine	+	+		-	*		+
	plasma		-	semi-targeted	HILIC	Linear regression			lysine	+			-	*
	plasma		-	semi-targeted	HILIC	Linear regression			N-monomethyl-L-arginine (NMMA)					*
	plasma		-	semi-targeted	HILIC	Linear regression			ornithine	+	+		-	*
	plasma		-	semi-targeted	HILIC	Linear regression			phenylalanine	+	+		-	*	+	+
	plasma		-	semi-targeted	HILIC	Linear regression			proline	+	+	+	-	*	+	+
	plasma		-	semi-targeted	HILIC	Linear regression			serine					*
	plasma		-	semi-targeted	HILIC	Linear regression			threonine					*
	plasma		-	semi-targeted	HILIC	Linear regression			tyrosine	+	+		-	*	+	+
	plasma		-	semi-targeted	HILIC	Linear regression			valine	+	+		-	*		+
	plasma		-	semi-targeted	HILIC	Linear regression			hydroxyproline
	plasma		-	semi-targeted	HILIC	Linear regression			kynurenic acid	+	+	+			+	+
	plasma		-	semi-targeted	HILIC	Linear regression			methionine		+
	plasma		-	semi-targeted	HILIC	Linear regression			tryptophan			-	-
	plasma		-	semi-targeted	HILIC	Linear regression		Carnitines	L-carnitine	+	+		-	*
	plasma		-	semi-targeted	HILIC	Linear regression		Cholines	choline	+	+			*		+
	plasma		-	semi-targeted	HILIC	Linear regression		Glycerophospholipids	alpha-Glycerophosphocholine			-		*
	plasma		-	semi-targeted	HILIC	Linear regression		Imidazoles	allantoin			-	-
	plasma		-	semi-targeted	HILIC	Linear regression		Indoles and derivatives	5-hydroxyindoleacetic acid (5-HIAA)						+	+
	plasma		-	semi-targeted	HILIC	Linear regression		Peptides	N-carbamoyl-alanine	+	+		-	*	+	+
	plasma		-	semi-targeted	HILIC	Linear regression		Purines and derivatives	xanthosine	+	+		-	*	+
	plasma		-	semi-targeted	HILIC	Linear regression		Pyridines and derivatives	cotinine	-			-			-
	plasma		-	semi-targeted	HILIC	Linear regression			niacinamide				-	*
Cheng_2012 (Malmö Diet and Cancer Study (MDC), Sweden)	Plasma / MeOH-ACN-formic acid extract	M+W	-	semi-targeted metabolomics	HILIC LC/MS	Linear regression	Age and sex/gender + BMI	Amino acids and derivatives	glutamate		+	+	+	*
							Age and sex/gender		glutamate	+	+	+	+	*	+
							Age and sex/gender + BMI		glutamine			-
							Age and sex/gender		glutamine	-	-	-
							Age and sex/gender + BMI		glutamine/glutamate ratio		-	-	-	*
							Age and sex/gender		glutamine/glutamate ratio	-	-	-	-	*	+
Favennec_2015 (D.E.S.I.R. cohort, France)	Serum / MeOH extract	M+W	yes	targeted metabolomics	LC/MS + UPLC/MS-MS + GC-MS/MS	Linear regression	Age, sex/gender and BMI	Amino acids and derivatives	kynurenine	+
									kynurenine/tryptophan ratio	+
Favennec_2015 (Biological Atlas of Severe Obesity (ABOS), France)	Serum / MeOH extract	M+W	yes	targeted metabolomics	LC/MS + UPLC/MS-MS + GC-MS/MS	Spearman correlation	Age, sex/gender and BMI	Amino acids and derivatives	kynurenic acid	+
									kynurenine	+
									kynurenine/tryptophan ratio	+
								Pyridines and derivatives	quinolinic acid	+
Gao_2019	Serum / MeOH extract	M	yes	targeted metabolomics	LC/MS-MS	Partial correlation	Age, total calorie intake, physical activity level, medicine status, alcohol intake and smoking status	Carnitines	L-carnitine					+
		W	yes	targeted metabolomics	LC/MS-MS	Partial correlation	Age, total calorie intake, physical activity level, medicine status, alcohol intake, smoking status and menopausal status		L-carnitine	+	+	+
Ho_2016	Plasma / MeOH-ACN-formic acid extract and IsoPr extract	M+W	yes	targeted metabolomics and lipidomics	LC/MS	Linear regression	age, sex/gender, batch, BMI (except for BMI and WC), and log-triglyceride concentrations (except for triglyceride analyses)	Amino acids and derivatives	dimethylglycine	+	+	-	-
	plasma	M+F	yes		LC/MS	linear regression			2-aminoadipic acid	+	+		-	+
	plasma	M+F	yes		LC/MS	linear regression			alanine	+	+	+		+	+	+
	plasma	M+F	yes		LC/MS	linear regression			kynurenic acid	+	+
	plasma	M+F	yes		LC/MS	linear regression			citrulline	-	-			-
	plasma	M+F	yes		LC/MS	linear regression			creatine	+	+			+
	plasma	M+F	yes		LC/MS	linear regression			glycine	-	-	-	-	-
	plasma	M+F	yes		LC/MS	linear regression			isoleucine	+	+		-	+
	plasma	M+F	yes		LC/MS	linear regression			kynurenine	+	+	-		+
	plasma	M+F	yes		LC/MS	linear regression			leucine	+	+	+	-	+
	plasma	M+F	yes		LC/MS	linear regression			ornithine	+	+		-
	plasma	M+F	yes		LC/MS	linear regression			phenylalanine	+	+		-
	plasma	M+F	yes		LC/MS	linear regression			phosphocreatine	-	-	-
	plasma	M+F	yes		LC/MS	linear regression			proline	+	+		-	+	+
	plasma	M+F	yes		LC/MS	linear regression			tyrosine	+	+		+	+	+	+
	plasma	M+F	yes		LC/MS	linear regression			valine	+	+	+	-	+
	plasma	M+F	yes		LC/MS	linear regression		Carbohydrates and derivatives	fructose; glucose; galactose	+	+	+		+	+
	plasma	M+F	yes		LC/MS	linear regression			glycerol	+	+	+	+	+	+	+
	plasma	M+F	yes		LC/MS	linear regression		Carnitines	L-carnitine	+	+			+		-
	plasma	M+F	yes		LC/MS	linear regression		Ceramides	Cer(20:3)	+	+	-	+	-	+
	plasma	M+F	yes		LC/MS	linear regression		Cholines	choline	+	+			+
	plasma	M+F	yes		LC/MS	linear regression		Fatty acids	alpha-hydroxybutyric acid	+	+	+	+	+	+
	plasma	M+F	yes		LC/MS	linear regression		Glycerolipids	TG(46:0)	+	+		+	+	+	+
	plasma	M+F	yes		LC/MS	linear regression			TG(46:1)	+	+		+	+	+	+
	plasma	M+F	yes		LC/MS	linear regression			TG(48:0)	+	+		+	+	+	+
	plasma	M+F	yes		LC/MS	linear regression			TG(48:1)	+	+		+	+	+	+
	plasma	M+F	yes		LC/MS	linear regression			TG(48:2)	+	+		+	+	+	+
	plasma	M+F	yes		LC/MS	linear regression			TG(50:1)	+	+		+	+	+	+
	plasma	M+F	yes		LC/MS	linear regression			TG(50:2)	+	+		+	+	+	+
	plasma	M+F	yes		LC/MS	linear regression			TG(52:1)	+	+		+	+	+	+
	plasma	M+F	yes		LC/MS	linear regression			TG(52:2)	+	+		-	+
	plasma	M+F	yes		LC/MS	linear regression			TG(54:4)	-	-	-	-	+	-	-
	plasma	M+F	yes		LC/MS	linear regression			TG(54:5)	-	-		-	+	-	-
	plasma	M+F	yes		LC/MS	linear regression			TG(56:10)	-	-		-	+
	plasma	M+F	yes		LC/MS	linear regression			TG(56:3)	-	-		-	+	-	-
	plasma	M+F	yes		LC/MS	linear regression			TG(56:4)	-	-		-	+	-	-
	plasma	M+F	yes		LC/MS	linear regression			TG(56:9)	-	-			+
	plasma	M+F	yes		LC/MS	linear regression		Glycerophospholipids	alpha-glycerophosphocholine	-	-	-	+	+
	plasma	M+F	yes		LC/MS	linear regression			LPC(16:0)	-	-		+	+
	plasma	M+F	yes		LC/MS	linear regression			LPC(16:1)	-	-		+	+
	plasma	M+F	yes		LC/MS	linear regression			LPC(18:0)	-	-	-	+	+
	plasma	M+F	yes		LC/MS	linear regression			LPC(18:1)	-	-	-	+	+
	plasma	M+F	yes		LC/MS	linear regression			LPC(18:2)	-	-		+	-
	plasma	M+F	yes		LC/MS	linear regression			LPC(20:4)	-	-		+	+
	plasma	M+F	yes		LC/MS	linear regression			LPC(20:5)	-	+		+	+
	plasma	M+F	yes		LC/MS	linear regression			LPC(22:6)	-	-		+	+
	plasma	M+F	yes		LC/MS	linear regression			LPE(16:0)	-	-		+	+
	plasma	M+F	yes		LC/MS	linear regression			LPE(18:0)	-	-		+	+
	plasma	M+F	yes		LC/MS	linear regression			LPE(18:1)	-	-	-	+	+
	plasma	M+F	yes		LC/MS	linear regression			LPE(18:2)	-	-		+	+
	plasma	M+F	yes		LC/MS	linear regression			LPE(20:4)	-	-		+	+
	plasma	M+F	yes		LC/MS	linear regression			LPE(22:6)	-	-	-	+	+
	plasma	M+F	yes		LC/MS	linear regression			PC(36:2)	-	-		+	+
	plasma	M+F	yes		LC/MS	linear regression			PC(38:3)	+	+		+	+	+	+
	plasma	M+F	yes		LC/MS	linear regression			PC(38:5)	-	-		+	+
	plasma	M+F	yes		LC/MS	linear regression			PC(38:6)	-	-		+	+
	plasma	M+F	yes		LC/MS	linear regression			PCA(36:4)	-	-		+	+
	plasma	M+F	yes		LC/MS	linear regression			SM(d18:1/18:1)	+	+			-	-
	plasma	M+F	yes		LC/MS	linear regression			SM(d18:1/16:1)	+	+		+
	plasma	M+F	yes		LC/MS	linear regression			SM(d18:1/18:0)	+	+
	plasma	M+F	yes		LC/MS	linear regression		Glycolysis related metabolites	aconitate	+	+	+		+	+	+
	plasma	M+F	yes		LC/MS	linear regression			alpha-ketoglutarate	+	+	+		+
	plasma	M+F	yes		LC/MS	linear regression			isocitrate	+	+	+		+	+	+
	plasma	M+F	yes		LC/MS	linear regression			lactate	+	+	+		+	+	+
	plasma	M+F	yes		LC/MS	linear regression		Peptides	N-carbamoyl-alanine	+	+			+		+
	plasma	M+F	yes		LC/MS	linear regression		Purines and derivatives	uric acid	+	+			+
	plasma	M+F	yes		LC/MS	linear regression			xanthosine	+	+			+
	plasma	M+F	yes		LC/MS	linear regression		Pyridines and derivatives	cotinine	-			-	+		-
	plasma	M+F	yes		LC/MS	linear regression			quinolinic acid	+	+	-	-	+
Huynh_2019	Plasma / BuOH-MeOH-NH4OH extract	M+F	yes	targeted lipidomics	LC/MS, NMR	Partial correlation	Age, gender, total cholesterol, HDL-C and TG	Cartinitines	AcylCarnitine(16:1)	+
							Age, gender, BMI, total cholesterol, HDL-C and TG		AcylCarnitine(15:0)			-
									AcylCarnitine(16:1)			-
									AcylCarnitine(17:0)			-
									AcylCarnitine(17:0)			-
									AcylCarnitine(18:1)			-
									AcylCarnitine(18:2)			-
							Age, gender, total cholesterol, HDL-C and TG	Cholesterols and oxysterols	CE(16:1)	+
									CE(20:1)	-
									CE(20:3)	+
									CE(22:4)	-
									CE(22:5) (n3)	-
									CE(24:1)	-
									CE(24:4)	-
									CE(24:5)	-
							Age, gender, BMI, total cholesterol, HDL-C and TG		CE(20:2)			-
									CE(22:5) (n3)			-
							Age, gender, total cholesterol, HDL-C and TG	Glycerolipids	DG(16:0_16:1)	+
									TG(50:4) [NL-14:0]	-
									TG(54:4) [NL-18:2]	-
									TG(54:5) [NL-18:1]	-
									TG(54:6) [NL-18:2]	-
							Age, gender, BMI, total cholesterol, HDL-C and TG		DG(16:0_16:0)			+
									DG(16:0_20:4)			+
									TG(50:1) [NL-14:0]			+
									TG(48:0) [NL-16:0]			+
									TG(50:0) [NL-18:0]			+
									TG(50:1) [NL-18:1]			+
									TG(50:2) [NL-18:2]			+
									TG(52:1) [NL-18:0]			+
									TG(50:2) [NL-18:0]			+
									TG(51:0) [NL-16:0]			+
									TG(51:1) [NL-18:1]			+
									TG(54:0) [NL-18:0]			+
									TG(54:1) [NL-18:1]			+
									TG(54:2) [NL-18:0]			+
									TG(48:1) [NL-18:1]			+
									TG(O-50:1) [NL-16:0]			+
									TG(O-52:0) [NL-16:0]			+
							Age, gender, total cholesterol, HDL-C and TG	Glycerophospholipids	PC(32:1)	+
									PC(34:5)	+
									PC(15-MHDA_18:2)	-
									PC(17:1_18:2)	-
									PC(36:0)	+
									PC(18:1_18:1)	-
									PC(18:1_18:2)	-
									PC(18:2_18:2)	-
									PC(16:0_20:5)	+
									PC(36:6)	+
									PC(18:0_20:3)	+
									PC(38:5)	+
									PC (39:5)	-
									PC(40:8)	-
									PC(O-32:2)	+
									PC(P-16:0/18:2)	-
									PC(P-18:0/18:2)	-
									LPC(15-MHDA) [sn2]	-
									LPC(15-MHDA) [sn1] [104_sn1]	-
									LPC(15-MHDA) [sn1] / LPC(17:0) [sn2]	-
									LPC(17:0) [sn1]	-
									LPC(18:1) [sn2]	-
									LPC(18:1) [sn1]	-
									LPC(18:2) [sn2]	-
									LPC(18:2) [sn1]	-
									LPC(18:3) [sn1] [104_sn1]	-
									LPC(19:0) [sn1] / LPC(19:0) [sn2]	-
									LPC(19:0) [sn1]	-
									LPC(19:1)	-
									LPC(19:1)	-
									LPC(19:1)	-
									LPC(20:0) [sn2]	-
									LPC(20:0) [sn1]	-
									LPC(20:1) [sn2]	-
									LPC(20:1) [sn1]	-
									LPC(20:2) [sn2]	-
									LPC(20:2) [sn1]	-
									LPC(22:0) [sn2]	-
									LPC(22:0) [sn1]	-
									LPC(22:4) [sn2]	-
									LPC(22:4) [sn1]	-
									LPC(22:5) [sn2] (n3)	-
									LPC(22:5) (n3) [sn1] [104_sn1]	-
									LPC(22:5) [sn1] (n3)/LPC(22:5) [sn2] (n6)	-
									LPC(22:5) [sn1] (n6)	-
									LPC(24:0) [sn1]	-
									LPC(26:0) [sn2]	-
									LPC(26:0) [sn1]	-
									LPC(O-18:0)	-
									LPC(O-20:0)	-
									LPC(O-20:1)	-
									LPC(O-22:0)	-
									LPC(O-22:1)	-
									LPC(O-24:0)	-
									LPC(O-24:1)	-
									LPC(O-24:2)	-
									LPC(P-18:0)	-
									LPC(P-20:0)	-
									PE(15-MHDA_18:1)	-
									PE(15-MHDA_18:2)	-
									PE(17:0_18:2)	-
									PE(18:1_18:2)	-
									PE(15-MHDA_20:4)	-
									PE(17:0_20:4)	-
									PE(38:5)	-
									PE(15-MHDA_22:6)	-
									PE(18:1_22:6)	-
									PE(P-15:0/22:6)	+
									PE(P-20:0/18:2)	-
									PE(P-20:0/20:4)	-
									PE(P-20:0/22:6)	-
									PE(P-20:1/22:6)	-
									LPE(16:0) [sn2]	-
									LPE(16:0) [sn1]	-
									LPE(18:0) [sn2]	-
									LPE(18:0) [sn1]	-
									LPE(18:1) [sn2]	-
									LPE(18:1) [sn1]	-
									LPE(18:2) [sn2]	-
									LPE(18:2) [sn1]	-
									LPE(20:4) [sn2]	-
									LPE(20:4) [sn1]	-
									LPE(P-20:0)	-
									PI(16:0_16:1)	+
									PI(18:1_18:2)	-
									LPI(20:4) [sn1]	+
									PG(34:1)	-
							Age, gender, BMI, total cholesterol, HDL-C and TG		PC(14:0_20:4)			+
									PC(15-MHDA_18:2)			-
									PC(17:0_18:2)			-
									PC(17:1_18:2)			-
									PC(15:0_20:3)			-
									PC(36:0)			+
									PC(18:2_18:2)			-
									PC(16:0_20:4)			+
									PC(38:2)			-
									PC(18:1_20:3)			-
									PC(18:0_20:4)			+
									PC (39:5)			-
									PC (39:5)			-
									PC(18:1_22:6)			-
									PC(O-34:1)			-
									PC(O-35:4)			+
									PC(O-18:1/18:1)			-
									PC(O-16:0/20:4)			+
									PC(O-36:5)			+
									PC(P-16:0/18:1)			-
									PC(P-16:0/18:2)			-
									PC(P-17:0/20:4)			+
									PC(P-18:0/20:4)			+
									LPC(15:0) [sn2]			-
									LPC(15:0) [sn1]			-
									LPC(16:0) [sn2]			-
									LPC(16:0) [sn1]			-
									LPC(16:1) [sn1]			-
									LPC(15-MHDA) [sn2]			-
									LPC(15-MHDA) [sn1] [104_sn1]			-
									LPC(15-MHDA) [sn1] / LPC(17:0) [sn2]			-
									LPC(17:0) [sn1]			-
									LPC(17:1 ) [sn2]			-
									LPC(17:1) [sn1] [104_sn1]			-
									LPC(17:1) [sn1] / LPC(17:1) [sn2]			-
									LPC(18:0) [sn2]			-
									LPC(18:0) [sn1]			-
									LPC(18:1) [sn1]			-
									LPC(18:2) [sn1]			-
									LPC(19:0) [sn2]			-
									LPC(19:0) [sn1] [104_sn1]			-
									LPC(19:0) [sn1] / LPC(19:0) [sn2]			-
									LPC(19:0) [sn1]			-
									LPC(19:1)			-
									LPC(19:1)			-
									LPC(19:1)			-
									LPC(20:0) [sn2]			-
									LPC(20:0) [sn1]			-
									LPC(20:1) [sn2]			-
									LPC(20:1) [sn1]			-
									LPC(20:2) [sn2]			-
									LPC(20:2) [sn1]			-
									LPC(20:3) [sn2]			-
									LPC(20:3) [sn1]			-
									LPC(22:0) [sn2]			-
									LPC(22:0) [sn1]			-
									LPC(22:1) [sn2]			-
									LPC(22:1) [sn1]			-
									LPC(22:4) [sn1]			-
									LPC(22:5) (n3) [sn1] [104_sn1]			-
									LPC(22:5) [sn1] (n3)/LPC(22:5) [sn2] (n6)			-
									LPC(24:0) [sn2]			-
									LPC(24:0) [sn1]			-
									LPC(26:0) [sn2]			-
									LPC(26:0) [sn1]			-
									LPC(O-16:0)			-
									LPC(O-18:0)			-
									LPC(O-18:1)			-
									LPC(O-20:0)			-
									LPC(O-20:1)			-
									LPC(O-22:0)			-
									LPC(O-22:1)			-
									LPC(O-24:1)			-
									LPC(O-24:2)			-
									LPC(P-16:0)			-
									LPC(P-17:0)			-
									LPC(P-17:0)			-
									LPC(P-18:0)			-
									LPC(P-18:1)			-
									PE(16:0_18:1)			+
									PE(18:0_18:1)			+
									PE(16:0_20:4)			+
									PE(16:0_20:5)			+
									PE(18:0_20:4)			+
									PE(38:5)			+
									PE(16:0_22:6)			+
									PE(20:0_20:4)			+
									PE(18:0_22:5) (n6)			+
									PE(18:0_22:6)			+
									PE(O-16:0/20:4)			+
									PE(O-36:5)			+
									PE(O-18:0/20:4)			+
									PE(O-38:5)			+
									PE(O-38:5)			+
									PE(O-16:0/22:6)			+
									PE(P-15:0/20:4)			+
									PE(P-15:0/22:6)			+
									PE(P-16:0/20:3)			+
									PE(P-16:0/20:4)			+
									PE(P-16:0/20:5)			+
									PE(P-16:0/22:5) (n3)			+
									PE(P-16:0/22:5) (n6)			+
									PE(P-16:0/22:6)			+
									PE(P-17:0/20:4)			+
									PE(P-17:0/20:4)			+
									PE(P-17:0/22:6)			+
									PE(P-17:0/22:6)			+
									PE(P-18:0/20:3)			+
									PE(P-18:0/20:4)			+
									PE(P-18:0/20:5)			+
									PE(P-18:0/22:6)			+
									PE(P-18:1/20:4)			+
									PE(P-18:1/20:4)			+
									PE(P-18:1/20:5)			+
									PE(P-18:1/20:5)			+
									PE(P-18:1/22:6)			+
									PE(P-19:0/20:4)			+
									PE(P-19:0/20:4)			+
									PE(P-20:0/18:1)			+
									PE(P-20:0/20:4)			+
									PE(P-20:0/22:6)			+
									PE(P-20:1/20:4)			+
									PI(15-MHDA_18:2)/PI(17:0_18:2)			-
									PI(36:2)			-
									PI(18:1_18:2)			-
									PI(16:0_20:3)			-
									PI(18:0_20:2)			-
									PI(18:0_20:3)			-
									PI (38:5)			-
									LPI(20:4) [sn1]			+
									PG(36:1)			+
							Age, gender, total cholesterol, HDL-C and TG	Sphingolipids	sphingosine(d16:1)	+
									sphingosine(d18:1)	+
									sphingosine-1-phosphate(d16:1)	+
									sphingosine-1-phosphate(d17:1)	+
									sphingosine-1-phosphate(d18:2)	+
									dhCer(d18:0/18:0)	+
									dhCer(d18:0/22:0)	+
									dhCer(d18:0/24:1)	+
									Cer(d16:1/16:0)	+
									Cer(d16:1/18:0)	+
									Cer(d16:1/20:0)	+
									Cer(d18:2/18:0)	+
									HexCer(d16:1/18:0)	+
									HexCer(d18:1/20:0)	-
									HexCer(d18:1/22:0)	-
									HexCer(d18:1/24:0)	-
									HexCer(d18:1/24:1)	-
									HexCer(d18:2/20:0)	-
									Hex2Cer(d18:1/16:0)	-
									Hex2Cer(d18:1/18:0)	-
									Hex2Cer(d18:1/24:1)	-
									Hex3Cer(d18:1/16:0)	-
									Hex3Cer(d18:1/20:0)	-
									Hex3Cer(d18:1/22:0)	-
									Hex3Cer(d18:1/24:0)	-
									GM3(d18:1/16:0)	-
									GM3(d18:1/18:0)	-
									GM3(d18:1/24:0)	-
									GM3(d18:1/24:1)	-
									Sulfatide (d18:1:/16:0(OH))	-
									Sulfatide (d18:1:/16:0)	-
									Cer1P(d18:1/16:0)	-
									SM(34:3)	+
									SM(41:0)	+
									SM(d16:1/23:0)/SM(d17:1/22:0)	+
									SM(d16:1/24:1)	+
									SM(d18:0/22:0)	+
									SM(d18:1/14:0)/SM(d16:1/16:0)	+
									SM(d18:1/22:0)/SM(d16:1/24:0)	+
									SM(d18:2/14:0)	+
									SM(d18:2/16:0)	+
									SM(d18:2/18:0)	+
									SM(d18:2/22:0)	+
							Age, gender, BMI, total cholesterol, HDL-C and TG		S1P(d17:1)			-
									S1P(d18:0)			-
									S1P(d18:1)			-
									S1P(d18:2)			-
									dhCer(d18:0/18:0)			+
									dhCer(d18:0/22:0)			+
									Cer(d16:1/18:0)			+
									Cer(d18:1/18:0)			+
									Cer(d18:2/26:0)			-
									Cer(d20:1/24:0)			+
									HexCer(d18:1/16:0)			-
									HexCer(d18:2/24:0)			-
									Hex2Cer(d18:1/16:0)			-
									Hex2Cer(d18:1/24:1)			-
									Hex2Cer(d18:2/16:0)			-
									Hex2Cer(d18:2/24:1)			-
									Hex3Cer(d18:1/16:0)			-
									GM3(d18:1/16:0)			-
									GM3(d18:1/22:0)			+
									GM1(d18:1/16:0)			-
									Cer1P(d18:1/16:0)			-
									SM(35:2)			-
									SM(44:3)			-
									SM(d18:0/22:0)			+
									SM(d18:1/16:0)			-
									SM(d18:2/16:0)			-
									SM(d18:2/24:0)			-
Liu_2017	Plasma / lipid extract + plasma	M+W	yes	targeted lipidomics and metabolomics	LC/MS, ESI-MS, NMR-COMP, NMR-LIPO, AbsoluteIDQ p150 kit (biocrates)	Partial correlation	Age, sex and lipid-lowering medication	Amino acids and derivatives	alanine	+		+
									isoleucine	+		+
									leucine	+		+
									phenylalanine	+		+
									tyrosine	+		+
									valine	+		+
									glutamate	+		+
									betaine	+		+
								Carbohydrates and derivatives	1,5-anhydrosorbitol	+		+
									glycerol	+		+
									hexose	+		+
								Carnitines	hydroxypropionylcarnitine			-
								Glycerolipids	TG(46:0)	+		+
									TG(46:1)	+		+
									TG(46:2)	+		+
									TG(48:0)	+		+
									TG(48:1)	+		+
									TG(48:2)	+		+
									TG(48:3)	+		+
									TG(50:0)	+		+
									TG(50:1)	+		+
									TG(50:2)	+		+
									TG(50:3) [NL-16:1]	+		+
									TG(50:4) [NL-14:0]	+		+
									TG(50:5)	+		+
									TG(51:1)	+		+
									TG(52:1)	+		+
									TG(52:6)	+		+
									TG(53:1)	+		+
									TG(54:1)	+		+
									TG(54:7)	+		+
									TG(56:8)	+		+
									Plasma-triglycerides	+		+
								Glycerophospholipids	LPC(14:0)	+		+
									LPC(16:0)	-		-
									LPC(17:0)	-		-
									LPC(18:0)	-		-
									LPC(18:1)	-		-
									LPC(22:0)	+		+
									LPC(alkyl-acyl 16:1)	-		-
									PC(alkyl-acyl 34:1)	-		-
									PC(alkyl-acyl 34:3)	-		-
									PC(alkyl-acyl 36:2)	-		-
									PC(alkyl-acyl 36:2)	-		-
									PC(alkyl-acyl 36:3)	-		-
									PC(alkyl-acyl 40:3)	-		-
									PC(alkyl-acyl 42:3)	-		-
									PC(alkyl-acyl 42:4)	-		-
									PC(alkyl-acyl 42:5)	-		-
									PC(alkyl-acyl 44:3)	-		-
									PC(alkyl-acyl 44:4)	-		-
									PC(alkyl-acyl 44:5)	-		-
									PC(alkyl-acyl 44:5)	-		-
									PC(alkyl-acyl 44:6)	-		-
									PC(diacyl 32:1)	+		+
									PC(diacyl 34:4)	+		+
									PC(diacyl 34:4)	+		+
									PC(diacyl 36:1)	+		+
									PC(diacyl 38:3)	+		+
									PC(diacyl 38:3)	+		+
									PC(diacyl 38:4)	+		+
									PC(diacyl 38:4)	+		+
									PC(diacyl 40:4)	+		+
									PC(diacyl 40:6)	+		+
									PC(diacyl 42:0)	-		-
									PE(32:2)			+
									PE(38:4)	+		+
									PE(40:4)	+		+
									PE(alkyl-acyl 38:7)			+
								Glycolysis related metabolites	alpha-ketoglutarate	+		+
									citrate			+
									lactate	+		+
									pyruvate/oxaloacetate	+		+
								Organic acids	alpha-ketoisovalerate	+		+
									2-hydroxybutyrate	+		+
									3-hydroxyisobutyrate	+		+
Marchand_2018	Plasma / SPE fraction	W	yes	targeted lipidomics	LC/MS	Pearson correlation	-	Steroids	androsterone sulfate	+
									estradiol	+	+		-	+
									estrone	+	+			+
									estrone sulfate	+	+		-	+
Neeland_2018	Plasma / NA	M+W	yes	targeted lipidomics	LC/MS	Spearman correlation	Age, sex and race/ethnicity	Sphingolipids	Cer16:0			+	-	+
									Cer18:0			+	-	+
									Cer20:0				-	+
									Cer22:1				-	+
									Cer22:10					+
									Cer24:2				-	+
									Cer26:9				-	-
									Cer30:10					-
									Cer32:11					-
Ntzouvani_2017	Plasma / TCA extract + polar fraction	M	yes	targeted metabolomics	GC/MS-MS + LC/MS-MS	Correlation of principal component analysis factors	Age	Amino acids and derivatives	Factor 2: glutamine, glycine, serine, asparagine, threonine, ornithine, lysine, histidine and proline	-			+		-
			yes		GC/MS-MS + LC/MS-MS	Mann-Whitney U test (nominal p-value or Bonferroni-adjusted)	no		Factor 1: leucine, isoleucine, valine, tyrosine, tryptophan, phenylalanine, glutamic and aspartic acid, alanine, lysine and methionine	+	+	+	-	+
			yes		GC/MS-MS + LC/MS-MS	Mann-Whitney U test (nominal p-value or Bonferroni-adjusted)	no	NA	Factor 4: betaine, choline, SDMA, dimethylglycine and creatinine			-
Ottosson_2018	Plasma / MeOH-water extraction	M+W	yes	targeted metabolomics	LC/MS	Spearman correlation	False-discovery rate	Amines	cotinine	+			+	-
									nicotinamide				+	-
								Amino acids and derivatives	tryptophane	-		-	+	-
									asymmetric dimethylarginine (ADMA)			+
									tyrosine	-		-	+	-
									phenylalanine	-		-	+	-
									histidine				+	-
									methionine	-		-	+	-	+
									glutamate	-		-	+	-
									lysine	-		-	+	-
									glutamine	+		+	-	+
									asparagine	+			-	+	+
									leucine	-		-	+	-
									isoleucine	-		-	+	-
									taurine	+		+	-
									betaine	+				+
									valine	-		-	+	-
									proline	-		-	+	-
									serine	+		+	-	+	+
									dimethylglycine				+
									alanine	-		-	+	-
								Carnitines	palmitoylcarnitine			-		-	-
									myristoylcarnitine	+			-
									octanoylcarnitine				-		-
									isovalerylcarnitine	-		-	+	-
									butyrylcarnitine	-			+	-
									propionylcarnitine	-		-	+	-
									acetylcarnitine			-	-
									carnitine	-		-	+	-
								Cholines	choline	-		-	+	-	-
Ramakrishanan_2018	Urine / lipid fraction	M+W	yes	targeted lipidomics	LC/MS-MS	Spearman correlation	-	Glycerophospholipids	phosphatydylcholine 34:2		+	+		+
Shim_2018	Urine / IsoPr-ACN-water extract	M+W	yes	targeted metabolomics	GC/MS	Spearman correlation	-	Amino acids and derivatives	gamma-aminobutyric acid (GABA)		+				+
									N-acetyl-D-tryptophan (NAT)	-	-	-		-	-	-
Wang-Satler_2012	Serum / serum	M+W	yes	targeted metabolomics	AbsoluteIDQ p180 kit (biocrates)	Pearson correlation	-	Amino acids and derivatives	phenylalanine	+
									isoleucine	+		+	-	+
									tyrosine	+
									leucine				-	+
									valine	+		+	-	+
								Carbohydrates and derivatives	Total hexoses	+		+	-	+
								Glycerophospholipids	LPC(17:0)	-
									LPC(18:1)	-
									PC(O-C34:2)			-	+
									PC(O-C36:2)	-		-	+
									PC(O-C36:3)				+
									PC(O-C38:2)			-	+
									PC(O-C38:3)				+
									PC(O-C40:3)			-	+
									PC(O-C40:5)				+
									PC(O-C34:3)	-		-	+	-
								Sphingolipids	SM(d18:1/16:1)				+
									SM(d18:0/14:1(OH))				+
									SM(d18:0/16:1(OH))				+	-
									SM(d18:0/22:1(OH))				+
									SM(d18:0/22:2(OH))			-	+	-
									SM(d18:0/24:1(OH))
									SM(d18:1/16:0)			-	+	-
									SM(d18:1/20:2)				+	-
* = logTG
BMI = body mass index; HDL-C = high-density lipoprotein cholesterol; DBP = diastolic blood pressure; SBP = systolic blood pressure; TG = triglycerides; WC = waist circumference
LC/MS = liquid chromatography mass spectrometry; HPLC/MS = high performance liquid chomatography mass spectrometry ; GC/MS = gaz chromatography mass spectrometry; NMR = nuclear magnetic resonance; ESI-MS = electrospray-ionization mass spectrometry ; NMR-COMP = small molecular compounds window-based nuclear magnetic renonnance spectroscopy ; NMR-LIPO = lipoprotein window-based nuclear magnetic ren…
NA = no-available values
W = women; M = men
The LIPID MAPS abbreviations (PC, PE, etc.) are used. Side chains are indicated within parentheses in the 'Headgroup(sn1/sn2/sn3)' format, if available.
PC = phosphatidylcholines; LPC = lyphosphatidylcholines; SM = sphingomyelines; PE = phosphatidylethanolamines; LPE = lyphosphatidylethanolamines; PI = phosphatidylinositols; LPI = lyphosphatidylinositols; PG = phosphatidylglycerols; DG = diglycerides ; TG = triglycerides; Cer = ceramide; DHEA-S = dehydroepiandrosterone ; CE = cholesterol esters ; HexCer = hexosylceramides; GM = gangliosides
The 'O-' prefix is used to indicate the presence of an alkyl ether substituent e.g. PC(O-16:0/18:1(9Z)), whereas the 'P-' prefix is used for the 1Z-alkenyl ether (Plasmalogen) substituent e.g. PC(P-16:0/18:1(9Z)).
+	= metabolite up modulated in cases compared to controls
-	= metabolite down modulated in cases compared to controls
‘Extract’ refers to direct protein precipitation/extraction on raw biological materials; ‘fraction’ refers a separation of biological materials into polar and lipid fractions. ACN: acetonitrile; BuOH: butanol; IsoPr: isopropanol; MeOH: methanol; SPE: solid phase extraction.

## Sheet: Table S3
Table S3: List of metabolites significantly correlated to MetS criteria
BP = blood pressure; BMI = body mass index; HDL-C = high-density lipoprotein cholesterol; TG = triglycerides; WC = waist circumference
The LIPID MAPS abbreviations (PC, PE, etc.) are used. Side chains are indicated within parentheses in the 'Headgroup(sn1/sn2/sn3)' format, if available.
PC = phosphatidylcholines; LPC = lyphosphatidylcholines; SM = sphingomyelines; PE = phosphatidylethanolamines; LPE = lyphosphatidylethanolamines; PI = phosphatidylinositols; LPI = lyphosphatidylinositols
PA = phosphatidic acids; PG = phosphatidylglycerols; MG = monoglycerides; DG = diglycerides; TG = triglycerides; Cer = ceramide; DHEA-S = dehydroepiandrosterone; CE = cholesterol esters; HexCer = hexosylceramides
The 'O-' prefix is used to indicate the presence of an alkyl ether substituent e.g. PC(O-16:0/18:1(9Z)), whereas the 'P-' prefix is used for the 1Z-alkenyl ether (Plasmalogen) substituent e.g. PC(P-16:0/18:1(9Z)).
							List of metabolites for WC		List of metabolites for Glucose		List of metabolites for HDL-C		List of metabolites for TG		List of metabolites for BP
Common for the 5 MetS criteria	Specific to TG	Specific to HDL-C	Specific to BP	Specific to WC	Specific to Glucose		Metabolite name	Occurrence	Metabolite name	Occurrence	Metabolite name	Occurrence	Metabolite name	Occurrence	Metabolite name	Occurrence
alanine	aminoisobutyric acid	myristoylcarnitine	5-hydroxyindoleacetic acid (5-HIAA)	SM(d18:1/18:0)	1,5-anhydrosorbitol		2-aminoadipic acid	1	1,5-anhydrosorbitol	1	2-aminoadipic acid	1	2-aminoadipic acid	1	5-hydroxyindoleacetic acid (5-HIAA)	2
alpha-hydroxybutyric acid	arginine	PC(O-C36:3)	DHEA-S		2-hydroxybutyrate		aconitate	1	2-hydroxybutyrate	1	acetylcarnitine	1	aconitate	1	aconitate	2
Cer(20:3)	Cer22:10	PC(O-C38:3)			3-hydroxyisobutyrate		alanine	2	3-hydroxyisobutyrate	1	alanine	2	alanine	3	alanine	4
choline	Cer30:10	PC(O-C40:5)			AcylCarnitine(15:0)		alpha-glycerophosphocholine	1	acetylcarnitine	1	allantoin	1	alpha-Glycerophosphocholine	2	alpha-hydroxybutyric acid	1
glutamate	Cer32:11	SM(d18:0/14:1(OH))			AcylCarnitine(16:1)		alpha-hydroxybutyric acid	1	aconitate	1	alpha-glycerophosphocholine	1	alpha-hydroxybutyric acid	1	anthranilic acid	2
glutamine	Nitric oxides	SM(d18:0/22:1(OH))			AcylCarnitine(17:0)		alpha-ketoglutarate	1	AcylCarnitine(15:0)	1	alpha-hydroxybutyric acid	1	alpha-ketoglutarate	1	asparagine	3
glutamine/glutamate ratio	N-monomethyl-L-arginine (NMMA)	trimethylamine-N-oxide (TMAO)			AcylCarnitine(18:1)		asparagine	1	AcylCarnitine(16:1)	1	asparagine	2	aminoisobutyric acid	1	Cer(20:3)	1
glycerol	threonine				AcylCarnitine(18:2)		Cer(20:3)	1	AcylCarnitine(17:0)	2	butyrylcarnitine	1	anthranilic acid	1	choline	2
glycine					alpha-ketoisovalerate		choline	2	AcylCarnitine(18:1)	1	carnitine	1	arginine	1	cotinine	2
isoleucine					aspartate		citrulline	2	AcylCarnitine(18:2)	1	Cer(20:3)	1	asparagine	2	DHEA-S	1
L-carnitine					asymmetric dimethylarginine (ADMA)		creatine	2	alanine	4	Cer16:0	1	betaine	2	fructose; glucose; galactose	1
leucine					CE(20:2)		dimethylglycine	2	allantoin	1	Cer18:0	1	butyrylcarnitine	1	gamma-aminobutyric acid (GABA)	1
methionine					CE(22:5) (n3)		estradiol	1	alpha-Glycerophosphocholine	2	Cer20:0	1	carnitine	1	glutamate	6
phenylalanine					Cer(d16:1/18:0)		estrone	1	alpha-hydroxybutyric acid	1	Cer22:1	1	Cer(20:3)	1	glutamine	4
proline					Cer(d18:1/18:0)		estrone sulfate	1	alpha-ketoglutarate	2	Cer24:2	1	Cer16:0	1	glutamine/glutamate ratio	5
testosterone					Cer(d18:2/26:0)		fructose; glucose; galactose	1	alpha-ketoisovalerate	1	Cer26:9	1	Cer18:0	1	glutamine/isoleucine ratio	2
TG(46:0)					Cer(d20:1/24:0)		gamma-aminobutyric acid (GABA)	1	anthranilic acid	1	choline	1	Cer20:0	1	glutamine/leucine ratio	2
TG(46:1)					Cer1P(d18:1/16:0)		glutamate	3	aspartate	1	cotinine	3	Cer22:1	1	glutamine/valine ratio	2
TG(48:0)					citrate		glutamine	1	asymmetric dimethylarginine (ADMA)	1	dimethylglycine	3	Cer22:10	1	glycerol	2
TG(48:1)					DE(18:1)		glutamine/glutamate ratio	2	betaine	1	estradiol	1	Cer24:2	1	glycine	2
TG(48:2)					DE(20:5)		glutamine/isoleucine ratio	1	carnitine	1	estrone sulfate	1	Cer26:9	1	histidine	1
TG(50:1)					DE(22:6)		glutamine/leucine ratio	1	CE(20:2)	1	glutamate	6	Cer30:10	1	isocitrate	2
TG(50:2)					DG(16:0_16:0)		glutamine/valine ratio	1	CE(22:5) (n3)	1	glutamine	3	Cer32:11	1	isoleucine	2
TG(52:1)					DG(16:0_20:4)		glycerol	1	Cer(20:3)	1	glutamine/glutamate ratio	4	choline	3	kynurenic acid	2
TG(54:4)					dhCer(d18:0/18:0)		glycine	2	Cer(d16:1/18:0)	1	glutamine/isoleucine ratio	1	citrulline	1	lactate	2
tyrosine					dhCer(d18:0/22:0)		isocitrate	1	Cer(d18:1/18:0)	1	glutamine/leucine ratio	1	cotinine	2	L-carnitine	1
valine					GM1(d18:1/16:0)		isoleucine	2	Cer(d18:2/26:0)	1	glutamine/valine ratio	1	creatine	1	leucine	1
					GM3(d18:1/16:0)		kynurenic acid	2	Cer(d20:1/24:0)	1	glycerol	1	estradiol	1	methionine	1
					GM3(d18:1/22:0)		kynurenine	1	Cer16:0	1	glycine	1	estrone	1	N-acetyl-D-tryptophan (NAT)	2
					Hex2Cer(d18:1/16:0)		lactate	1	Cer18:0	1	histidine	1	estrone sulfate	1	N-carbamoyl-alanine	3
					Hex2Cer(d18:1/24:1)		L-carnitine	3	Cer1P(d18:1/16:0)	1	isoleucine	4	fructose; glucose; galactose	1	octanoylcarnitine	1
					Hex2Cer(d18:2/16:0)		leucine	2	choline	1	isovalerylcarnitine	1	glutamate	6	palmitoylcarnitine	1
					Hex2Cer(d18:2/24:1)		LPC(16:0)	1	citrate	1	L-carnitine	1	glutamine	3	PC(38:3)	2
					Hex3Cer(d18:1/16:0)		LPC(16:1)	1	DE(18:1)	1	leucine	4	glutamine/glutamate ratio	4	phenylalanine	2
					HexCer(d18:1/16:0)		LPC(18:0)	1	DE(20:5)	1	LPC(16:0)	1	glutamine/isoleucine ratio	1	proline	3
					HexCer(d18:2/24:0)		LPC(18:1)	1	DE(22:6)	1	LPC(16:1)	1	glutamine/leucine ratio	1	serine	1
					hexose		LPC(18:2)	1	DG(16:0_16:0)	1	LPC(18:0)	1	glutamine/valine ratio	1	SM(d18:1/18:1)	1
					hydroxypropionylcarnitine		LPC(20:4)	1	DG(16:0_20:4)	1	LPC(18:1)	1	glycerol	1	testosterone	1
					LPC(14:0)		LPC(20:5)	1	dhCer(d18:0/18:0)	1	LPC(18:2)	1	glycine	2	TG(46:0)	2
					LPC(15:0) [sn1]		LPC(22:6)	1	dhCer(d18:0/22:0)	1	LPC(20:4)	1	histidine	2	TG(46:1)	2
					LPC(15:0) [sn2]		LPE(16:0)	1	dimethylglycine	1	LPC(20:5)	1	isocitrate	1	TG(48:0)	2
					LPC(15-MHDA) [sn1] / LPC(17:0) [sn2]		LPE(18:0)	1	fructose; glucose; galactose	1	LPC(22:6)	1	isoleucine	4	TG(48:1)	2
					LPC(15-MHDA) [sn1] [104_sn1]		LPE(18:1)	1	gamma-aminobutyric acid (GABA)	1	LPE(16:0)	1	isovalerylcarnitine	1	TG(48:2)	2
					LPC(15-MHDA) [sn2]		LPE(18:2)	1	glutamate	5	LPE(18:0)	1	kynurenine	1	TG(50:1)	2
					LPC(16:0) [sn1]		LPE(20:4)	1	glutamine	3	LPE(18:1)	1	lactate	1	TG(50:2)	2
					LPC(16:0) [sn2]		LPE(22:6)	1	glutamine/glutamate ratio	2	LPE(18:2)	1	L-carnitine	3	TG(52:1)	2
					LPC(16:1) [sn1]		methionine	1	glycerol	2	LPE(20:4)	1	leucine	4	TG(54:4)	2
					LPC(17:0)		N-acetyl-D-tryptophan (NAT)	1	glycine	1	LPE(22:6)	1	LPC(16:0)	1	TG(54:5)	2
					LPC(17:0) [sn1]		N-carbamoyl-alanine	2	GM1(d18:1/16:0)	1	lysine	2	LPC(16:1)	1	TG(56:3)	2
					LPC(17:1 ) [sn2]		ornithine	2	GM3(d18:1/16:0)	1	methionine	1	LPC(18:0)	1	TG(56:4)	2
					LPC(17:1) [sn1] / LPC(17:1) [sn2]		PC(36:2)	1	GM3(d18:1/22:0)	1	myristoylcarnitine	1	LPC(18:1)	1	tyrosine	4
					LPC(17:1) [sn1] [104_sn1]		PC(38:3)	1	Hex2Cer(d18:1/16:0)	1	N-carbamoyl-alanine	1	LPC(18:2)	1	valine	1
					LPC(18:0) [sn1]		PC(38:5)	1	Hex2Cer(d18:1/24:1)	1	niacinamide	1	LPC(20:4)	1	xanthosine	1
					LPC(18:0) [sn2]		PC(38:6)	1	Hex2Cer(d18:2/16:0)	1	nicotinamide	1	LPC(20:5)	1
					LPC(18:1) [sn1]		PCA(36:4)	1	Hex2Cer(d18:2/24:1)	1	octanoylcarnitine	1	LPC(22:6)	1
					LPC(18:2) [sn1]		phenylalanine	2	Hex3Cer(d18:1/16:0)	1	ornithine	2	LPE(16:0)	1
					LPC(19:0) [sn1]		phosphatydylcholine 34:2	1	HexCer(d18:1/16:0)	1	PC(36:2)	1	LPE(18:0)	1
					LPC(19:0) [sn1] / LPC(19:0) [sn2]		phosphocreatine	1	HexCer(d18:2/24:0)	1	PC(38:3)	1	LPE(18:1)	1
					LPC(19:0) [sn1] [104_sn1]		proline	2	hexose	1	PC(38:5)	1	LPE(18:2)	1
					LPC(19:0) [sn2]		quinolinic acid	1	hydroxypropionylcarnitine	1	PC(38:6)	1	LPE(20:4)	1
					LPC(19:1)		SM(d18:1/16:1)	1	isocitrate	1	PC(O-C34:2)	1	LPE(22:6)	1
					LPC(20:0) [sn1]		SM(d18:1/18:0)	1	isoleucine	3	PC(O-C34:3)	1	lysine	2
					LPC(20:0) [sn2]		SM(d18:1/18:1)	1	isovalerylcarnitine	1	PC(O-C36:2)	1	methionine	1
					LPC(20:1) [sn1]		testosterone	1	kynurenic acid	1	PC(O-C36:3)	1	N-acetyl-D-tryptophan (NAT)	1
					LPC(20:1) [sn2]		TG(46:0)	1	kynurenine	1	PC(O-C38:2)	1	N-carbamoyl-alanine	2
					LPC(20:2) [sn1]		TG(46:1)	1	lactate	2	PC(O-C38:3)	1	niacinamide	1
					LPC(20:2) [sn2]		TG(48:0)	1	L-carnitine	1	PC(O-C40:3)	1	nicotinamide	1
					LPC(20:3) [sn1]		TG(48:1)	1	leucine	3	PC(O-C40:5)	1	Nitric oxides	1
					LPC(20:3) [sn2]		TG(48:2)	1	LPC(14:0)	1	PCA(36:4)	1	N-monomethyl-L-arginine (NMMA)	1
					LPC(22:0)		TG(50:1)	1	LPC(15:0) [sn1]	1	phenylalanine	3	ornithine	1
					LPC(22:0) [sn1]		TG(50:2)	1	LPC(15:0) [sn2]	1	proline	3	palmitoylcarnitine	1
					LPC(22:0) [sn2]		TG(52:1)	1	LPC(15-MHDA) [sn1] / LPC(17:0) [sn2]	1	propionylcarnitine	1	PC(36:2)	1
					LPC(22:1) [sn1]		TG(52:2)	1	LPC(15-MHDA) [sn1] [104_sn1]	1	quinolinic acid	1	PC(38:3)	1
					LPC(22:1) [sn2]		TG(54:4)	1	LPC(15-MHDA) [sn2]	1	serine	1	PC(38:5)	1
					LPC(22:4) [sn1]		TG(54:5)	1	LPC(16:0)	1	SM(d18:0/14:1(OH))	1	PC(38:6)	1
					LPC(22:5) (n3) [sn1] [104_sn1]		TG(56:10)	1	LPC(16:0) [sn1]	1	SM(d18:0/16:1(OH))	1	PC(O-C34:3)	1
					LPC(22:5) [sn1] (n3)/LPC(22:5) [sn2] (n6)		TG(56:3)	1	LPC(16:0) [sn2]	1	SM(d18:0/22:1(OH))	1	PCA(36:4)	1
					LPC(24:0) [sn1]		TG(56:4)	1	LPC(16:1) [sn1]	1	SM(d18:0/22:2(OH))	1	phenylalanine	2
					LPC(24:0) [sn2]		TG(56:9)	1	LPC(17:0)	1	SM(d18:1/16:0)	1	phosphatydylcholine 34:2	1
					LPC(26:0) [sn1]		tyrosine	2	LPC(17:0) [sn1]	1	SM(d18:1/16:1)	2	proline	3
					LPC(26:0) [sn2]		uric acid	1	LPC(17:1 ) [sn2]	1	SM(d18:1/20:2)	1	propionylcarnitine	1
					LPC(alkyl-acyl 16:1)		valine	2	LPC(17:1) [sn1] / LPC(17:1) [sn2]	1	taurine	1	quinolinic acid	1
					LPC(O-16:0)		xanthosine	2	LPC(17:1) [sn1] [104_sn1]	1	testosterone	1	serine	2
					LPC(O-18:0)				LPC(18:0)	2	TG(46:0)	1	SM(d18:0/16:1(OH))	1
					LPC(O-18:1)				LPC(18:0) [sn1]	1	TG(46:1)	1	SM(d18:0/22:2(OH))	1
					LPC(O-20:0)				LPC(18:0) [sn2]	1	TG(48:0)	1	SM(d18:1/16:0)	1
					LPC(O-20:1)				LPC(18:1)	2	TG(48:1)	1	SM(d18:1/18:1)	1
					LPC(O-22:0)				LPC(18:1) [sn1]	1	TG(48:2)	1	SM(d18:1/20:2)	1
					LPC(O-22:1)				LPC(18:2) [sn1]	1	TG(50:1)	1	testosterone	1
					LPC(O-24:1)				LPC(19:0) [sn1]	1	TG(50:2)	1	TG(46:0)	1
					LPC(O-24:2)				LPC(19:0) [sn1] / LPC(19:0) [sn2]	1	TG(52:1)	1	TG(46:1)	1
					LPC(P-16:0)				LPC(19:0) [sn1] [104_sn1]	1	TG(52:2)	1	TG(48:0)	1
					LPC(P-17:0)				LPC(19:0) [sn2]	1	TG(54:4)	1	TG(48:1)	1
					LPC(P-18:0)				LPC(19:1)	3	TG(54:5)	1	TG(48:2)	1
					LPC(P-18:1)				LPC(20:0) [sn1]	1	TG(56:10)	1	TG(50:1)	1
					LPI(20:4) [sn1]				LPC(20:0) [sn2]	1	TG(56:3)	1	TG(50:2)	1
					PC (39:5)				LPC(20:1) [sn1]	1	TG(56:4)	1	TG(52:1)	1
					PC(14:0_20:4)				LPC(20:1) [sn2]	1	Total hexoses	1	TG(52:2)	1
					PC(15:0_20:3)				LPC(20:2) [sn1]	1	trimethylamine-N-oxide (TMAO)	1	TG(54:4)	1
					PC(15-MHDA_18:2)				LPC(20:2) [sn2]	1	tryptophan	1	TG(54:5)	1
					PC(16:0_20:4)				LPC(20:3) [sn1]	1	tryptophane	1	TG(56:10)	1
					PC(17:0_18:2)				LPC(20:3) [sn2]	1	tyrosine	3	TG(56:3)	1
					PC(17:1_18:2)				LPC(22:0)	1	valine	4	TG(56:4)	1
					PC(18:0_20:4)				LPC(22:0) [sn1]	1	xanthosine	1	TG(56:9)	1
					PC(18:1_20:3)				LPC(22:0) [sn2]	1			threonine	1
					PC(18:1_22:6)				LPC(22:1) [sn1]	1			Total hexoses	1
					PC(18:2_18:2)				LPC(22:1) [sn2]	1			tryptophane	1
					PC(36:0)				LPC(22:4) [sn1]	1			tyrosine	3
					PC(38:2)				LPC(22:5) (n3) [sn1] [104_sn1]	1			uric acid	1
					PC(alkyl-acyl 34:1)				LPC(22:5) [sn1] (n3)/LPC(22:5) [sn2] (n6)	1			valine	4
					PC(alkyl-acyl 34:3)				LPC(24:0) [sn1]	1			xanthosine	2
					PC(alkyl-acyl 36:2)				LPC(24:0) [sn2]	1
					PC(alkyl-acyl 36:3)				LPC(26:0) [sn1]	1
					PC(alkyl-acyl 40:3)				LPC(26:0) [sn2]	1
					PC(alkyl-acyl 42:3)				LPC(alkyl-acyl 16:1)	1
					PC(alkyl-acyl 42:4)				LPC(O-16:0)	1
					PC(alkyl-acyl 42:5)				LPC(O-18:0)	1
					PC(alkyl-acyl 44:3)				LPC(O-18:1)	1
					PC(alkyl-acyl 44:4)				LPC(O-20:0)	1
					PC(alkyl-acyl 44:5)				LPC(O-20:1)	1
					PC(alkyl-acyl 44:6)				LPC(O-22:0)	1
					PC(diacyl 32:1)				LPC(O-22:1)	1
					PC(diacyl 34:4)				LPC(O-24:1)	1
					PC(diacyl 36:1)				LPC(O-24:2)	1
					PC(diacyl 38:3)				LPC(P-16:0)	1
					PC(diacyl 38:4)				LPC(P-17:0)	2
					PC(diacyl 40:4)				LPC(P-18:0)	1
					PC(diacyl 40:6)				LPC(P-18:1)	1
					PC(diacyl 42:0)				LPE(18:1)	1
					PC(O-16:0/20:4)				LPE(22:6)	1
					PC(O-18:1/18:1)				LPI(20:4) [sn1]	1
					PC(O-34:1)				lysine	1
					PC(O-35:4)				methionine	1
					PC(O-36:5)				N-acetyl-D-tryptophan (NAT)	1
					PC(P-16:0/18:1)				palmitoylcarnitine	1
					PC(P-16:0/18:2)				PC (39:5)	2
					PC(P-17:0/20:4)				PC(14:0_20:4)	1
					PC(P-18:0/20:4)				PC(15:0_20:3)	1
					PE(16:0_18:1)				PC(15-MHDA_18:2)	1
					PE(16:0_20:4)				PC(16:0_20:4)	1
					PE(16:0_20:5)				PC(17:0_18:2)	1
					PE(16:0_22:6)				PC(17:1_18:2)	1
					PE(18:0_18:1)				PC(18:0_20:4)	1
					PE(18:0_20:4)				PC(18:1_20:3)	1
					PE(18:0_22:5) (n6)				PC(18:1_22:6)	1
					PE(18:0_22:6)				PC(18:2_18:2)	1
					PE(20:0_20:4)				PC(36:0)	1
					PE(32:2)				PC(38:2)	1
					PE(38:4)				PC(alkyl-acyl 34:1)	1
					PE(38:5)				PC(alkyl-acyl 34:3)	1
					PE(40:4)				PC(alkyl-acyl 36:2)	2
					PE(alkyl-acyl 38:7)				PC(alkyl-acyl 36:3)	1
					PE(O-16:0/20:4)				PC(alkyl-acyl 40:3)	1
					PE(O-16:0/22:6)				PC(alkyl-acyl 42:3)	1
					PE(O-18:0/20:4)				PC(alkyl-acyl 42:4)	1
					PE(O-36:5)				PC(alkyl-acyl 42:5)	1
					PE(O-38:5)				PC(alkyl-acyl 44:3)	1
					PE(P-15:0/20:4)				PC(alkyl-acyl 44:4)	1
					PE(P-15:0/22:6)				PC(alkyl-acyl 44:5)	2
					PE(P-16:0/20:3)				PC(alkyl-acyl 44:6)	1
					PE(P-16:0/20:4)				PC(diacyl 32:1)	1
					PE(P-16:0/20:5)				PC(diacyl 34:4)	2
					PE(P-16:0/22:5) (n3)				PC(diacyl 36:1)	1
					PE(P-16:0/22:5) (n6)				PC(diacyl 38:3)	2
					PE(P-16:0/22:6)				PC(diacyl 38:4)	2
					PE(P-17:0/20:4)				PC(diacyl 40:4)	1
					PE(P-17:0/22:6)				PC(diacyl 40:6)	1
					PE(P-18:0/20:3)				PC(diacyl 42:0)	1
					PE(P-18:0/20:4)				PC(O-16:0/20:4)	1
					PE(P-18:0/20:5)				PC(O-18:1/18:1)	1
					PE(P-18:0/22:6)				PC(O-34:1)	1
					PE(P-18:1/20:4)				PC(O-35:4)	1
					PE(P-18:1/20:5)				PC(O-36:5)	1
					PE(P-18:1/22:6)				PC(O-C34:2)	1
					PE(P-19:0/20:4)				PC(O-C34:3)	1
					PE(P-20:0/18:1)				PC(O-C36:2)	1
					PE(P-20:0/20:4)				PC(O-C38:2)	1
					PE(P-20:0/22:6)				PC(O-C40:3)	1
					PE(P-20:1/20:4)				PC(P-16:0/18:1)	1
					PG(36:1)				PC(P-16:0/18:2)	1
					PI (38:5)				PC(P-17:0/20:4)	1
					PI(15-MHDA_18:2)/PI(17:0_18:2)				PC(P-18:0/20:4)	1
					PI(16:0_20:3)				PE(16:0_18:1)	1
					PI(18:0_20:2)				PE(16:0_20:4)	1
					PI(18:0_20:3)				PE(16:0_20:5)	1
					PI(18:1_18:2)				PE(16:0_22:6)	1
					PI(36:2)				PE(18:0_18:1)	1
					Plasma-triglycerides				PE(18:0_20:4)	1
					pyruvate/oxaloacetate				PE(18:0_22:5) (n6)	1
					S1P(d17:1)				PE(18:0_22:6)	1
					S1P(d18:0)				PE(20:0_20:4)	1
					S1P(d18:1)				PE(32:2)	1
					S1P(d18:2)				PE(38:4)	1
					SM(35:2)				PE(38:5)	1
					SM(44:3)				PE(40:4)	1
					SM(d18:0/22:0)				PE(alkyl-acyl 38:7)	1
					SM(d18:2/16:0)				PE(O-16:0/20:4)	1
					SM(d18:2/24:0)				PE(O-16:0/22:6)	1
					TG(46:2)				PE(O-18:0/20:4)	1
					TG(48:0) [NL-16:0]				PE(O-36:5)	1
					TG(48:1) [NL-18:1]				PE(O-38:5)	2
					TG(48:3)				PE(P-15:0/20:4)	1
					TG(50:0)				PE(P-15:0/22:6)	1
					TG(50:0) [NL-18:0]				PE(P-16:0/20:3)	1
					TG(50:1) [NL-14:0]				PE(P-16:0/20:4)	1
					TG(50:1) [NL-18:1]				PE(P-16:0/20:5)	1
					TG(50:2) [NL-18:0]				PE(P-16:0/22:5) (n3)	1
					TG(50:2) [NL-18:2]				PE(P-16:0/22:5) (n6)	1
					TG(50:3) [NL-16:1]				PE(P-16:0/22:6)	1
					TG(50:4) [NL-14:0]				PE(P-17:0/20:4)	2
					TG(50:5)				PE(P-17:0/22:6)	2
					TG(51:0) [NL-16:0]				PE(P-18:0/20:3)	1
					TG(51:1)				PE(P-18:0/20:4)	1
					TG(51:1) [NL-18:1]				PE(P-18:0/20:5)	1
					TG(52:1) [NL-18:0]				PE(P-18:0/22:6)	1
					TG(52:6)				PE(P-18:1/20:4)	2
					TG(53:1)				PE(P-18:1/20:5)	2
					TG(54:0) [NL-18:0]				PE(P-18:1/22:6)	1
					TG(54:1)				PE(P-19:0/20:4)	2
					TG(54:1) [NL-18:1]				PE(P-20:0/18:1)	1
					TG(54:2) [NL-18:0]				PE(P-20:0/20:4)	1
					TG(54:7)				PE(P-20:0/22:6)	1
					TG(56:8)				PE(P-20:1/20:4)	1
					TG(O-50:1) [NL-16:0]				PG(36:1)	1
					TG(O-52:0) [NL-16:0]				phenylalanine	2
									phosphatydylcholine 34:2	1
									phosphocreatine	1
									PI (38:5)	1
									PI(15-MHDA_18:2)/PI(17:0_18:2)	1
									PI(16:0_20:3)	1
									PI(18:0_20:2)	1
									PI(18:0_20:3)	1
									PI(18:1_18:2)	1
									PI(36:2)	1
									Plasma-triglycerides	1
									proline	2
									propionylcarnitine	1
									pyruvate/oxaloacetate	1
									quinolinic acid	1
									S1P(d17:1)	1
									S1P(d18:0)	1
									S1P(d18:1)	1
									S1P(d18:2)	1
									serine	1
									SM(35:2)	1
									SM(44:3)	1
									SM(d18:0/22:0)	1
									SM(d18:0/22:2(OH))	1
									SM(d18:1/16:0)	2
									SM(d18:2/16:0)	1
									SM(d18:2/24:0)	1
									taurine	1
									testosterone	1
									TG(46:0)	1
									TG(46:1)	1
									TG(46:2)	1
									TG(48:0)	1
									TG(48:0) [NL-16:0]	1
									TG(48:1)	1
									TG(48:1) [NL-18:1]	1
									TG(48:2)	1
									TG(48:3)	1
									TG(50:0)	1
									TG(50:0) [NL-18:0]	1
									TG(50:1)	1
									TG(50:1) [NL-14:0]	1
									TG(50:1) [NL-18:1]	1
									TG(50:2)	1
									TG(50:2) [NL-18:0]	1
									TG(50:2) [NL-18:2]	1
									TG(50:3) [NL-16:1]	1
									TG(50:4) [NL-14:0]	1
									TG(50:5)	1
									TG(51:0) [NL-16:0]	1
									TG(51:1)	1
									TG(51:1) [NL-18:1]	1
									TG(52:1)	1
									TG(52:1) [NL-18:0]	1
									TG(52:6)	1
									TG(53:1)	1
									TG(54:0) [NL-18:0]	1
									TG(54:1)	1
									TG(54:1) [NL-18:1]	1
									TG(54:2) [NL-18:0]	1
									TG(54:4)	1
									TG(54:7)	1
									TG(56:8)	1
									TG(O-50:1) [NL-16:0]	1
									TG(O-52:0) [NL-16:0]	1
									Total hexoses	1
									tryptophan	1
									tryptophane	1
									tyrosine	2
									valine	4

## Sheet: Table S4
Table S4: List of metabolites described as associated to prevalent T2D
	Reference	Lind_2012	Liu_2017	Meikle_2013	Wang-Satler_2012
	Biofluid / sample	Serum / NA	Plasma / lipid extract + plasma	Plasma / lipid fraction	Serum / serum
	Fasting status (yes/no)	yes	NA	yes	yes
	Analytical approach	targeted metabolomics	targeted lipidomics and metabolomics	targeted lipidomics	targeted metabolomics
	Analytical platform (NMR, LC/MS, GC/MS…)	LC/MS	LC/MS + NMR	LC/MS	AbsoluteIDQ p180 kit (Biocrates)
	Statistical method (covariates in fully adjusted model)	Logistic regression (Sex/gender, serum cholesterol and TG, BMI, smoking and exercise habits, educational levels)	Logistic regression (Age, sex/gender and lipid-lowering medication)	Logistic regression (Age, sex/gender, WC and SBP) BH corrected p-value < 0.05	Logistic regression (Age, sex/gender, BMI, physical activity, alcohol intake, smoking, SBP and HDL-C + fasting glucose)
	Sex/Gender	M+W	M+W	M+W	M+W
Metabolites Family	Metabolites
Amino acids and derivatives	alanine				+
	isoleucine		+		+
	methionine		+
	tyrosine		+
Carbohydrates and derivatives	1,5-anhydroglucitol		+
	glycerol		+
	Total hexoses				+
Sphingolipids	Ceramides			+
	Dihydroceramides			+
Cholesterol and oxysterols	Cholesterol esters			+
Glycerolipids	Diacylglycerols			+
	TG (48:0)		+
	TG (48:1)		+
	TG (50:5)		+
	Triacylglycerols			+
Glycerophospholipids	Alkylphosphatidylcholines			+
	LPC(17:0)				+
	LPC(18:0)				+
	PC(O-C32:1)				+
	PC(O-C34:2)				+
	PC(O-C34:3)				+
	PC(O-C36:2)				+
	PC(O-C36:3)				+
	PC(O-C38:2)				+
	PC(O-C38:3)				+
	PC(O-C40:3)				+
	PC(O-C40:5)				+
	PC(O-C34:2)		+
	Phosphatidylethanolamines			+
	Phosphatidylglycerols			+
	Phosphatidylinositols			+
	SM (d18:1/16:0)				+
	SM (d18:1/16:1)				+
	SM (d18:1/20:2)				+
	SM(d18:0/14:1(OH))				+
	SM(d18:0/16:1(OH))				+
	SM(d18:0/22:1(OH))				+
	SM(d18:0/22:2(OH))				+
	SM(d18:0/24:1(OH))				+
Glycolysis related metabolites	2-oxoglutaric acid		+
	lactate		+
	pyruvate		+
Organic acids	2-hydroxybutyrate		+
Peptides	glycine betaine		+
Phtalates	monoisobutyl phtalate	+
LC/MS = liquid chromatography mass spectrometry; GC/MS = gaz chromatography mass spectrometry; NMR = nuclear magnetic resonance; W = women; M = men
The LIPID MAPS abbreviations (PC, PE, etc.) are used. Side chains are indicated within parentheses in the 'Headgroup(sn1/sn2/sn3)' format, if available.
LPC = lyphosphatidylcholines; PC = phosphatidylcholines; SM = sphingomyelines; TG = triglycerides
The 'O-' prefix is used to indicate the presence of an alkyl ether substituent e.g. PC(O-16:0/18:1(9Z)), whereas the 'P-' prefix is used for the 1Z-alkenyl ether (Plasmalogen) substituent e.g. PC(P-16:0/18:1(9Z)).
+	= metabolite up modulated in cases compared to controls
‘Extract’ refers to direct protein precipitation/extraction on raw biological materials; ‘fraction’ refers a separation of biological materials into polar and lipid fractions.

## Sheet: Table S5
Table S5: List of metabolites described as significant predictors of T2D
	Reference	Peddinti_2017	Suvitaival_2017	Wang-Satler_2012	Yengo_2016
	Biofluid / sample	Plasma / MeOH extract	Plasma / lipid fraction	Serum / serum	Plasma / MeOH extract
	Fasting status (yes/no)	yes	yes	yes	yes
	Analytical approach	semi-targeted metabolomics	non-targeted lipidomics	targeted metabolomics	non-targeted metabolomics
	Analytical platform (NMR, LC/MS, GC/MS…)	LC/MS and GC/MS	LC/MS	AbsoluteIDQ p180 kit (Biocrates)	GC/MS + LC/MS
	Statistical method (covariates in fully adjusted model)	Conditional logistic regression FDR q<0.05 (Age, sex/gender, BMI, fasting glucose level and family history of T2D) p-values < 0.05 multivariate logistic regression	Logistic regression Model (Age and BMI)	Logistic regression (Age, sex/gender, BMI, physical activity, alcohol intake, smoking, SBP, HDL cholesterol Hb1Ac, fasting glucose and fasting insulin)	Logistic and Cox regressions
	Sex/Gender	M+W	M	M+W	M+W
Metabolites Family	Metabolites
Amino acids and derivatives	bradykinin hydroxyproline	+
	glutamate	+
	glutamine	+
	glycine				-
	histidine	+
	isoleucine	+			+
	serine				-
	threonine				+
	valine	+
Cofactors and Vitamins	bilirubin	+
Carbohydrates and derivatives	1.5-anhydro-d-glucitol				-
	glucose	+			+
	mannose	+			+
	trehalose	+
Carnitines	isovalerylcarnitine				+
Fatty acids and derivatives	3-hydroxyisobutyrate				+
	alpha-hydroxybutyrate	+
Glycerolipids	MG(16:0)				+
	TG(53:4)		+
	TG(50:1)		+
	TG(54:5)		+
	TG(50:5)		+
	TG(51:5)		+
	TG(56:4)		+
Glycerophospholipids	LPC(18:2)		-
	PC(32:1)		+
	PC(34:2e)		-
	PC(42:6e)		-
	PC(36:1)		+
	LPC(18:2)			+	-
Peptides	gamma-glutamylphenylalanine				+
	proline-hydroxyproline				+
	gamma-glutamyltyrosine				+
	gamma-glutamylvaline				-
Purines and derivatives	urea				+
	cotinine				-
Quinones and hydroquinones	alpha-tocopherol	+
Steroids	dehydroisoandrosterone sulfate				-
LC/MS = liquid chromatography mass spectrometry; GC/MS = gaz chromatography mass spectrometry; NMR = nuclear magnetic resonance; W = women; M = men
The LIPID MAPS abbreviations (PC, PE, etc.) are used. Side chains are indicated within parentheses in the 'Headgroup(sn1/sn2/sn3)' format, if available.
LPC = lyphosphatidylcholines; MG = monoglycerides; PC = phosphatidylcholines; TG = triglycerides;
+	= metabolite up modulated in cases compared to controls
-	= metabolite down modulated in cases compared to controls
‘Extract’ refers to direct protein precipitation/extraction on raw biological materials; ‘fraction’ refers a separation of biological materials into polar and lipid fractions. MeOH: methanol.
